# Supplementary material for: A recombinant Aspergillus oryzae fungus transmitted from larvae to adults of Anopheles stephensi mosquitoes inhibits malaria parasite oocyst development
Source: Sci Rep. 2023 Jul 27;13:12177. doi: 10.1038/s41598-023-38654-0 (PMC10374630; doi:10.1038/s41598-023-38654-0)
Supplement: Supplementary file 1 — Supplementary Information 1. [file 41598_2023_38654_MOESM1_ESM.xlsx]

## Sheet: Sheet1
	Figure 4 Data
			Larvae						Larvae						Larvae
			Experiment 1						Experiment 2						Experiment 3
			Average	∆ct	∆∆ct	2(-∆∆CT)			Average	∆ct	∆∆ct	2(-∆∆CT)			Average	∆ct	∆∆ct	2(-∆∆CT)
	N-control (1)	35.7	35.3633	12.2167	5.42333	0.023		35.94	35.5967	12.7367	6.16	0.013		36.95	36.7867	13.1467	5.62667	0.02
	N- control (2)	35.4						35.84						36.88
	N- control (3)	34.99						35.01						36.53
	N- control, 18s (1)	23.08	23.1467					22.97	22.86					23.72	23.64
	N- control, 18s (2)	23.11						23.07						23.99
	N- control, 18s (3)	23.25						22.54						23.21
	P-control (1)	23.93	23.9333	6.79333	0	1		24.19	24.06	6.57667	0	1		25.68	25.6533	7.52	0	1
	P- control (2)	24.06						23.98						25.75
	P- control (3)	23.81						24.01						25.53
	P- control, 18s (1)	17.18	17.14					17.22	17.4833					18.05	18.1333
	P- control, 18s (2)	17.01						17.78						18.11
	P- control, 18s (3)	17.23						17.45						18.24
	Day 1 (1)	25.91	26.1667	7.50333	0.71	0.611		25.13	25.66	7.39333	0.816667	0.566		26.36	26.51	7.7	0.18	0.882
	Day 1 (2)	26.6						25.83						26.49
	Day 1 (3)	25.99						26.02						26.68
	Day 1 -18s (1)	18.46	18.6633					18.47	18.2667					18.91	18.81
	Day 1 -18s (2)	18.74						18.31						18.93
	Day 1 -18s (3)	18.79						18.02						18.59
	Day 4 (1)	26.07	26.27	7.57667	0.783333	0.582		25.68	25.8933	7.37333	0.796667	0.574		26.08	26.3267	7.92667	0.406667	0.75
	Day4 (2)	26.82						26.13						26.91
	Day 4 (3)	25.92						25.87						25.99
	Day 4-18s (1)	18.54	18.6933					18.57	18.52					18.57	18.4
	Day 4 -18s (2)	18.93						18.37						18.47
	Day 4 -18s (3)	18.61						18.62						18.16
	Day 7 (1)	26.11	26.2933	8.01	1.21667	0.429		25.71	25.9933	7.48667	0.91	0.532		26.75	26.6433	8.25333	0.733333	0.6
	Day 7 (2)	26.42						26.18						26.68
	Day 7 (3)	26.35						26.09						26.5
	Day 7 -18s (1)	18.13	18.2833					18.04	18.5067					18.45	18.39
	Day 7 -18s(2)	18.29						18.81						18.39
	Day 7 -18s(3)	18.43						18.67						18.33
	Day 10 (1)	26.98	27.1267	8.48667	1.69333	0.309		26.03	26.58	7.88333	1.30667	0.403		26.27	26.5267	8.28333	0.763333	0.59
	Day 10 (2)	27.1						26.83						26.33
	Day 10 (3)	27.3						26.88						26.98
	Day 10 -18s (1)	18.64	18.64					18.75	18.6967					18.57	18.2433
	Day 10 -18s (2)	18.81						18.63						18.04
	Day 10 -18s (3)	18.47						18.71						18.12
			Adult						Adult						Adult
			Experiment 1						Experiment 2						Experiment 3
			Average	∆ct	∆∆ct	2(-∆∆CT)			Average	∆ct	∆∆ct	2(-∆∆CT)			Average	∆ct	∆∆ct	2(-∆∆CT)
	N-control (1)	37.97	37.0633	13.03	7.37	0		36.56	36.6033	12.3667	5.81667	0.01		36.24	36.2367	12.8367	6.34333	0.01
	N- control (2)	36.17						36.48						36.58
	N- control (3)	37.05						36.77						35.89
	N- control, 18s (1)	24.16	24.0333					24.43	24.2367					23.01	23.4
	N- control, 18s (2)	24.47						24.21						23.53
	N- control, 18s (3)	23.47						24.07						23.66
	P-control (1)	25.65	25.0033	5.66	0	1		25.21	25.35	6.55	0	1		25.31	25.6433	6.49333	0	1
	P- control (2)	24.68						25.74						25.6
	P- control (3)	24.68						25.1						26.02
	P- control, 18s (1)	19.01	19.3433					19.11	18.8					19.1	19.15
	P- control, 18s (2)	19.49						18.57						19.14
	P- control, 18s (3)	19.53						18.72						19.21
	Day 1 (1)	28.97	28.5233	6.95	1.29	0.408		27.84	27.61	8.04	1.49	0.356		29.44	28.74	7.55667	1.06333	0.479
	Day 1 (2)	28.21						27.06						28.64
	Day 1 (3)	28.39						27.93						28.14
	Day 1 -18s (1)	21.55	21.5733					19.59	19.57					21.13	21.1833
	Day 1 -18s (2)	21.54						19.8						21.21
	Day 1 -18s (3)	21.63						19.32						21.21
	Day 4 (1)	29.31	29.3267	7.18667	1.52667	0.346		28.27	28.35	8.73667	2.18667	0.219		28.74	29.2233	7.63	1.13667	0.45
	Day4 (2)	29.34						28.47						28.98
	Day 4 (3)	29.33						28.31						29.95
	Day 4-18s (1)	22.3	22.14					19.2	19.6133					21.47	21.5933
	Day 4 -18s (2)	22.01						19.62						21.66
	Day 4 -18s (3)	22.11						20.02						21.65
	Day 7 (1)	29.46	29.46	7.41667	1.75667	0.295		28.14	28.5233	9.00333	2.45333	0.18		28.97	29.0333	7.97667	1.48333	0.358
	Day 7 (2)	29.26						28.8						29.12
	Day 7 (3)	29.66						28.63						29.01
	Day 7 -18s (1)	22.04	22.0433					19.35	19.52					21.11	21.0567
	Day 7 -18s(2)	21.92						19.4						21.04
	Day 7 -18s(3)	22.17						19.81						21.02
	Day 10 (1)	29.62	29.7333	8.30667	2.64667	0.159		28.68	28.61	9.24667	2.69667	0.15		29.91	29.9567	8.31	1.81667	0.28
	Day 10 (2)	29.87						28.52						29.97
	Day 10 (3)	29.71						28.63						29.99
	Day 10 -18s (1)	21.23	21.4267					19.32	19.3633					21.51	21.6467
	Day 10 -18s (2)	21.57						19.37						21.75
	Day 10 -18s (3)	21.48						19.4						21.68
	Larvae	Larvae	Larvae	Larvae					Adult	Adult	Adult	Adult
		Experiment 1	Experiment 2	Experiment 3		Average				Experiment 1	Experiment 2	Experiment 3		Average
	N-control	0.023	0.013	0.02		0.0186667			N-control	0	0.01	0.01		0.00666667
	P-control	1	1	1		1			P-control	1	1	1		1
	Day 1	0.611	0.566	0.882		0.686333			Day 1	0.408	0.356	0.479		0.414333
	Day 4	0.582	0.574	0.75		0.635333			Day 4	0.346	0.219	0.45		0.338333
	Day 7	0.429	0.532	0.6		0.520333			Day 7	0.295	0.18	0.358		0.277667
	Day 10	0.309	0.403	0.59		0.434			Day 10	0.159	0.15	0.28		0.196333
	Figure 7 Data
	Adult 7 ii					Larvae 7i
		Negative control					Negative control
	Day	Experiment. 1	Experiment. 2	Experiment. 3		Day	Experiment. 1	Experiment. 2	Experiment. 3
	0	50	50	50		0	50	50	50
	1	50	50	50		1	50	50	50
	2	49	48	50		2	49	48	50
	3	49	47	50		3	49	48	50
	4	48	47	49		4	48	47	49
	5	47	46	48		5	48	47	48
	6	46	46	46		6	47	46	46
	7	45	45	45		7	47	46	45
	8	44	45	44		8	46	45	44
	9	43	42	43		9	44	45	44
	10	40	40	40		10	45	40	43
	Adult					Larvae
		A. oryzae. W.T.					A. oryzae. W.T.
	Day	Experiment. 1	Experiment. 2	Experiment. 3		Day	Experiment. 1	Experiment. 2	Experiment. 3
	0	50	50	50		0	50	50	50
	1	49	50	50		1	49	50	50
	2	48	49	48		2	48	49	48
	3	47	49	48		3	47	49	48
	4	46	49	47		4	46	49	47
	5	46	48	46		5	46	48	46
	6	46	47	45		6	46	47	46
	7	46	47	44		7	46	47	45
	8	43	46	43		8	46	47	45
	9	41	44	40		9	41	45	45
	10	39	39	37		10	41	40	45
	Adult					Larvae
		A. oryzae -R					A. oryzae -R
	Day	Experiment. 1	Experiment. 2	Experiment. 3		Day	Experiment. 1	Experiment. 2	Experiment. 3
	0	50	50	50		0	50	50	50
	1	50	50	50		1	50	50	50
	2	49	50	48		2	50	50	48
	3	49	50	49		3	50	50	47
	4	48	50	47		4	49	47	47
	5	48	47	47		5	49	47	47
	6	47	47	46		6	48	47	46
	7	46	45	46		7	47	46	46
	8	45	41	45		8	47	45	45
	9	40	39	41		9	45	45	43
	10	39	36	38		10	44	42	40
	Figure 7ii data								Figure 7i data
	Mosquitoes	Day	Status	Condition	Stage				Larvae	Day	Status	Condition	Stage
	1	10	1	N- control	Adult	Experiment 1			1	10	1	N- control	Larvae	Experiment 1
	2	10	1	N- control	Adult				2	10	1	N- control	Larvae
	3	10	1	N- control	Adult				3	10	1	N- control	Larvae
	4	10	1	N- control	Adult				4	10	1	N- control	Larvae
	5	10	1	N- control	Adult				5	10	1	N- control	Larvae
	6	10	1	N- control	Adult				6	10	1	N- control	Larvae
	7	10	1	N- control	Adult				7	10	1	N- control	Larvae
	8	10	1	N- control	Adult				8	10	1	N- control	Larvae
	9	10	1	N- control	Adult				9	10	1	N- control	Larvae
	10	10	1	N- control	Adult				10	10	1	N- control	Larvae
	11	10	1	N- control	Adult				11	10	1	N- control	Larvae
	12	10	1	N- control	Adult				12	10	1	N- control	Larvae
	13	10	1	N- control	Adult				13	10	1	N- control	Larvae
	14	10	1	N- control	Adult				14	10	1	N- control	Larvae
	15	10	1	N- control	Adult				15	10	1	N- control	Larvae
	16	10	1	N- control	Adult				16	10	1	N- control	Larvae
	17	10	1	N- control	Adult				17	10	1	N- control	Larvae
	18	10	1	N- control	Adult				18	10	1	N- control	Larvae
	19	10	1	N- control	Adult				19	10	1	N- control	Larvae
	20	10	1	N- control	Adult				20	10	1	N- control	Larvae
	21	10	1	N- control	Adult				21	10	1	N- control	Larvae
	22	10	1	N- control	Adult				22	10	1	N- control	Larvae
	23	10	1	N- control	Adult				23	10	1	N- control	Larvae
	24	10	1	N- control	Adult				24	10	1	N- control	Larvae
	25	10	1	N- control	Adult				25	10	1	N- control	Larvae
	26	10	1	N- control	Adult				26	10	1	N- control	Larvae
	27	10	1	N- control	Adult				27	10	1	N- control	Larvae
	28	10	1	N- control	Adult				28	10	1	N- control	Larvae
	29	10	1	N- control	Adult				29	10	1	N- control	Larvae
	30	10	1	N- control	Adult				30	10	1	N- control	Larvae
	31	10	1	N- control	Adult				31	10	1	N- control	Larvae
	32	10	1	N- control	Adult				32	10	1	N- control	Larvae
	33	10	1	N- control	Adult				33	10	1	N- control	Larvae
	34	10	1	N- control	Adult				34	10	1	N- control	Larvae
	35	10	1	N- control	Adult				35	10	1	N- control	Larvae
	36	10	1	N- control	Adult				36	10	1	N- control	Larvae
	37	10	1	N- control	Adult				37	10	1	N- control	Larvae
	38	10	1	N- control	Adult				38	10	1	N- control	Larvae
	39	10	1	N- control	Adult				39	10	1	N- control	Larvae
	40	10	1	N- control	Adult				40	10	1	N- control	Larvae
	41	2	2	N- control	Adult				41	10	1	N- control	Larvae
	42	4	2	N- control	Adult				42	10	1	N- control	Larvae
	43	5	2	N- control	Adult				43	10	1	N- control	Larvae
	44	6	2	N- control	Adult				44	10	1	N- control	Larvae
	45	7	2	N- control	Adult				45	10	1	N- control	Larvae
	46	8	2	N- control	Adult				46	2	2	N- control	Larvae
	47	9	2	N- control	Adult				47	4	2	N- control	Larvae
	48	10	2	N- control	Adult				48	6	2	N- control	Larvae
	49	10	2	N- control	Adult				49	8	2	N- control	Larvae
	50	10	2	N- control	Adult				50	9	2	N- control	Larvae
	51	10	1	A.oryzae-W.T. fed	Adult				51	10	1	A.oryzae-W.T. fed	Larvae
	52	10	1	A.oryzae-W.T. fed	Adult				52	10	1	A.oryzae-W.T. fed	Larvae
	53	10	1	A.oryzae-W.T. fed	Adult				53	10	1	A.oryzae-W.T. fed	Larvae
	54	10	1	A.oryzae-W.T. fed	Adult				54	10	1	A.oryzae-W.T. fed	Larvae
	55	10	1	A.oryzae-W.T. fed	Adult				55	10	1	A.oryzae-W.T. fed	Larvae
	56	10	1	A.oryzae-W.T. fed	Adult				56	10	1	A.oryzae-W.T. fed	Larvae
	57	10	1	A.oryzae-W.T. fed	Adult				57	10	1	A.oryzae-W.T. fed	Larvae
	58	10	1	A.oryzae-W.T. fed	Adult				58	10	1	A.oryzae-W.T. fed	Larvae
	59	10	1	A.oryzae-W.T. fed	Adult				59	10	1	A.oryzae-W.T. fed	Larvae
	60	10	1	A.oryzae-W.T. fed	Adult				60	10	1	A.oryzae-W.T. fed	Larvae
	61	10	1	A.oryzae-W.T. fed	Adult				61	10	1	A.oryzae-W.T. fed	Larvae
	62	10	1	A.oryzae-W.T. fed	Adult				62	10	1	A.oryzae-W.T. fed	Larvae
	63	10	1	A.oryzae-W.T. fed	Adult				63	10	1	A.oryzae-W.T. fed	Larvae
	64	10	1	A.oryzae-W.T. fed	Adult				64	10	1	A.oryzae-W.T. fed	Larvae
	65	10	1	A.oryzae-W.T. fed	Adult				65	10	1	A.oryzae-W.T. fed	Larvae
	66	10	1	A.oryzae-W.T. fed	Adult				66	10	1	A.oryzae-W.T. fed	Larvae
	67	10	1	A.oryzae-W.T. fed	Adult				67	10	1	A.oryzae-W.T. fed	Larvae
	68	10	1	A.oryzae-W.T. fed	Adult				68	10	1	A.oryzae-W.T. fed	Larvae
	69	10	1	A.oryzae-W.T. fed	Adult				69	10	1	A.oryzae-W.T. fed	Larvae
	70	10	1	A.oryzae-W.T. fed	Adult				70	10	1	A.oryzae-W.T. fed	Larvae
	71	10	1	A.oryzae-W.T. fed	Adult				71	10	1	A.oryzae-W.T. fed	Larvae
	72	10	1	A.oryzae-W.T. fed	Adult				72	10	1	A.oryzae-W.T. fed	Larvae
	73	10	1	A.oryzae-W.T. fed	Adult				73	10	1	A.oryzae-W.T. fed	Larvae
	74	10	1	A.oryzae-W.T. fed	Adult				74	10	1	A.oryzae-W.T. fed	Larvae
	75	10	1	A.oryzae-W.T. fed	Adult				75	10	1	A.oryzae-W.T. fed	Larvae
	76	10	1	A.oryzae-W.T. fed	Adult				76	10	1	A.oryzae-W.T. fed	Larvae
	77	10	1	A.oryzae-W.T. fed	Adult				77	10	1	A.oryzae-W.T. fed	Larvae
	78	10	1	A.oryzae-W.T. fed	Adult				78	10	1	A.oryzae-W.T. fed	Larvae
	79	10	1	A.oryzae-W.T. fed	Adult				79	10	1	A.oryzae-W.T. fed	Larvae
	80	10	1	A.oryzae-W.T. fed	Adult				80	10	1	A.oryzae-W.T. fed	Larvae
	81	10	1	A.oryzae-W.T. fed	Adult				81	10	1	A.oryzae-W.T. fed	Larvae
	82	10	1	A.oryzae-W.T. fed	Adult				82	10	1	A.oryzae-W.T. fed	Larvae
	83	10	1	A.oryzae-W.T. fed	Adult				83	10	1	A.oryzae-W.T. fed	Larvae
	84	10	1	A.oryzae-W.T. fed	Adult				84	10	1	A.oryzae-W.T. fed	Larvae
	85	10	1	A.oryzae-W.T. fed	Adult				85	10	1	A.oryzae-W.T. fed	Larvae
	86	10	1	A.oryzae-W.T. fed	Adult				86	10	1	A.oryzae-W.T. fed	Larvae
	87	10	1	A.oryzae-W.T. fed	Adult				87	10	1	A.oryzae-W.T. fed	Larvae
	88	10	1	A.oryzae-W.T. fed	Adult				88	10	1	A.oryzae-W.T. fed	Larvae
	89	10	1	A.oryzae-W.T. fed	Adult				89	10	1	A.oryzae-W.T. fed	Larvae
	90	1	2	A.oryzae-W.T. fed	Adult				90	10	1	A.oryzae-W.T. fed	Larvae
	91	2	2	A.oryzae-W.T. fed	Adult				91	10	1	A.oryzae-W.T. fed	Larvae
	92	3	2	A.oryzae-W.T. fed	Adult				92	1	2	A.oryzae-W.T. fed	Larvae
	93	4	2	A.oryzae-W.T. fed	Adult				93	2	2	A.oryzae-W.T. fed	Larvae
	94	8	2	A.oryzae-W.T. fed	Adult				94	3	2	A.oryzae-W.T. fed	Larvae
	95	8	2	A.oryzae-W.T. fed	Adult				95	4	2	A.oryzae-W.T. fed	Larvae
	96	8	2	A.oryzae-W.T. fed	Adult				96	9	2	A.oryzae-W.T. fed	Larvae
	97	9	2	A.oryzae-W.T. fed	Adult				97	9	2	A.oryzae-W.T. fed	Larvae
	98	9	2	A.oryzae-W.T. fed	Adult				98	9	2	A.oryzae-W.T. fed	Larvae
	99	10	2	A.oryzae-W.T. fed	Adult				99	9	2	A.oryzae-W.T. fed	Larvae
	100	10	2	A.oryzae-W.T. fed	Adult				100	9	2	A.oryzae-W.T. fed	Larvae
	101	10	1	A.oryzae-R fed	Adult				101	10	1	A.oryzae-R fed	Larvae
	102	10	1	A.oryzae-R fed	Adult				102	10	1	A.oryzae-R fed	Larvae
	103	10	1	A.oryzae-R fed	Adult				103	10	1	A.oryzae-R fed	Larvae
	104	10	1	A.oryzae-R fed	Adult				104	10	1	A.oryzae-R fed	Larvae
	105	10	1	A.oryzae-R fed	Adult				105	10	1	A.oryzae-R fed	Larvae
	106	10	1	A.oryzae-R fed	Adult				106	10	1	A.oryzae-R fed	Larvae
	107	10	1	A.oryzae-R fed	Adult				107	10	1	A.oryzae-R fed	Larvae
	108	10	1	A.oryzae-R fed	Adult				108	10	1	A.oryzae-R fed	Larvae
	109	10	1	A.oryzae-R fed	Adult				109	10	1	A.oryzae-R fed	Larvae
	110	10	1	A.oryzae-R fed	Adult				110	10	1	A.oryzae-R fed	Larvae
	111	10	1	A.oryzae-R fed	Adult				111	10	1	A.oryzae-R fed	Larvae
	112	10	1	A.oryzae-R fed	Adult				112	10	1	A.oryzae-R fed	Larvae
	113	10	1	A.oryzae-R fed	Adult				113	10	1	A.oryzae-R fed	Larvae
	114	10	1	A.oryzae-R fed	Adult				114	10	1	A.oryzae-R fed	Larvae
	115	10	1	A.oryzae-R fed	Adult				115	10	1	A.oryzae-R fed	Larvae
	116	10	1	A.oryzae-R fed	Adult				116	10	1	A.oryzae-R fed	Larvae
	117	10	1	A.oryzae-R fed	Adult				117	10	1	A.oryzae-R fed	Larvae
	118	10	1	A.oryzae-R fed	Adult				118	10	1	A.oryzae-R fed	Larvae
	119	10	1	A.oryzae-R fed	Adult				119	10	1	A.oryzae-R fed	Larvae
	120	10	1	A.oryzae-R fed	Adult				120	10	1	A.oryzae-R fed	Larvae
	121	10	1	A.oryzae-R fed	Adult				121	10	1	A.oryzae-R fed	Larvae
	122	10	1	A.oryzae-R fed	Adult				122	10	1	A.oryzae-R fed	Larvae
	123	10	1	A.oryzae-R fed	Adult				123	10	1	A.oryzae-R fed	Larvae
	124	10	1	A.oryzae-R fed	Adult				124	10	1	A.oryzae-R fed	Larvae
	125	10	1	A.oryzae-R fed	Adult				125	10	1	A.oryzae-R fed	Larvae
	126	10	1	A.oryzae-R fed	Adult				126	10	1	A.oryzae-R fed	Larvae
	127	10	1	A.oryzae-R fed	Adult				127	10	1	A.oryzae-R fed	Larvae
	128	10	1	A.oryzae-R fed	Adult				128	10	1	A.oryzae-R fed	Larvae
	129	10	1	A.oryzae-R fed	Adult				129	10	1	A.oryzae-R fed	Larvae
	130	10	1	A.oryzae-R fed	Adult				130	10	1	A.oryzae-R fed	Larvae
	131	10	1	A.oryzae-R fed	Adult				131	10	1	A.oryzae-R fed	Larvae
	132	10	1	A.oryzae-R fed	Adult				132	10	1	A.oryzae-R fed	Larvae
	133	10	1	A.oryzae-R fed	Adult				133	10	1	A.oryzae-R fed	Larvae
	134	10	1	A.oryzae-R fed	Adult				134	10	1	A.oryzae-R fed	Larvae
	135	10	1	A.oryzae-R fed	Adult				135	10	1	A.oryzae-R fed	Larvae
	136	10	1	A.oryzae-R fed	Adult				136	10	1	A.oryzae-R fed	Larvae
	137	10	1	A.oryzae-R fed	Adult				137	10	1	A.oryzae-R fed	Larvae
	138	10	1	A.oryzae-R fed	Adult				138	10	1	A.oryzae-R fed	Larvae
	139	10	1	A.oryzae-R fed	Adult				139	10	1	A.oryzae-R fed	Larvae
	140	2	2	A.oryzae-R fed	Adult				140	10	1	A.oryzae-R fed	Larvae
	141	4	2	A.oryzae-R fed	Adult				141	10	1	A.oryzae-R fed	Larvae
	142	6	2	A.oryzae-R fed	Adult				142	10	1	A.oryzae-R fed	Larvae
	143	7	2	A.oryzae-R fed	Adult				143	10	1	A.oryzae-R fed	Larvae
	144	8	2	A.oryzae-R fed	Adult				144	10	1	A.oryzae-R fed	Larvae
	145	9	2	A.oryzae-R fed	Adult				145	4	2	A.oryzae-R fed	Larvae
	146	9	2	A.oryzae-R fed	Adult				146	6	2	A.oryzae-R fed	Larvae
	147	9	2	A.oryzae-R fed	Adult				147	7	2	A.oryzae-R fed	Larvae
	148	9	2	A.oryzae-R fed	Adult				148	9	2	A.oryzae-R fed	Larvae
	149	9	2	A.oryzae-R fed	Adult				149	9	2	A.oryzae-R fed	Larvae
	150	10	2	A.oryzae-R fed	Adult				150	10	2	A.oryzae-R fed	Larvae
	1	10	1	N- control	Adult	Experiment 2			1	10	1	N- control	Larvae	Experiment 2
	2	10	1	N- control	Adult				2	10	1	N- control	Larvae
	3	10	1	N- control	Adult				3	10	1	N- control	Larvae
	4	10	1	N- control	Adult				4	10	1	N- control	Larvae
	5	10	1	N- control	Adult				5	10	1	N- control	Larvae
	6	10	1	N- control	Adult				6	10	1	N- control	Larvae
	7	10	1	N- control	Adult				7	10	1	N- control	Larvae
	8	10	1	N- control	Adult				8	10	1	N- control	Larvae
	9	10	1	N- control	Adult				9	10	1	N- control	Larvae
	10	10	1	N- control	Adult				10	10	1	N- control	Larvae
	11	10	1	N- control	Adult				11	10	1	N- control	Larvae
	12	10	1	N- control	Adult				12	10	1	N- control	Larvae
	13	10	1	N- control	Adult				13	10	1	N- control	Larvae
	14	10	1	N- control	Adult				14	10	1	N- control	Larvae
	15	10	1	N- control	Adult				15	10	1	N- control	Larvae
	16	10	1	N- control	Adult				16	10	1	N- control	Larvae
	17	10	1	N- control	Adult				17	10	1	N- control	Larvae
	18	10	1	N- control	Adult				18	10	1	N- control	Larvae
	19	10	1	N- control	Adult				19	10	1	N- control	Larvae
	20	10	1	N- control	Adult				20	10	1	N- control	Larvae
	21	10	1	N- control	Adult				21	10	1	N- control	Larvae
	22	10	1	N- control	Adult				22	10	1	N- control	Larvae
	23	10	1	N- control	Adult				23	10	1	N- control	Larvae
	24	10	1	N- control	Adult				24	10	1	N- control	Larvae
	25	10	1	N- control	Adult				25	10	1	N- control	Larvae
	26	10	1	N- control	Adult				26	10	1	N- control	Larvae
	27	10	1	N- control	Adult				27	10	1	N- control	Larvae
	28	10	1	N- control	Adult				28	10	1	N- control	Larvae
	29	10	1	N- control	Adult				29	10	1	N- control	Larvae
	30	10	1	N- control	Adult				30	10	1	N- control	Larvae
	31	10	1	N- control	Adult				31	10	1	N- control	Larvae
	32	10	1	N- control	Adult				32	10	1	N- control	Larvae
	33	10	1	N- control	Adult				33	10	1	N- control	Larvae
	34	10	1	N- control	Adult				34	10	1	N- control	Larvae
	35	10	1	N- control	Adult				35	10	1	N- control	Larvae
	36	10	1	N- control	Adult				36	10	1	N- control	Larvae
	37	10	1	N- control	Adult				37	10	1	N- control	Larvae
	38	10	1	N- control	Adult				38	10	1	N- control	Larvae
	39	10	1	N- control	Adult				39	10	1	N- control	Larvae
	40	10	1	N- control	Adult				40	10	1	N- control	Larvae
	41	2	2	N- control	Adult				41	2	2	N- control	Larvae
	42	2	2	N- control	Adult				42	2	2	N- control	Larvae
	43	3	2	N- control	Adult				43	4	2	N- control	Larvae
	44	5	2	N- control	Adult				44	6	2	N- control	Larvae
	45	7	2	N- control	Adult				45	8	2	N- control	Larvae
	46	9	2	N- control	Adult				46	10	2	N- control	Larvae
	47	9	2	N- control	Adult				47	10	2	N- control	Larvae
	48	9	2	N- control	Adult				48	10	2	N- control	Larvae
	49	10	2	N- control	Adult				49	10	2	N- control	Larvae
	50	10	2	N- control	Adult				50	10	2	N- control	Larvae
	51	10	1	A.oryzae-W.T. fed	Adult				51	10	1	A.oryzae-W.T. fed	Larvae
	52	10	1	A.oryzae-W.T. fed	Adult				52	10	1	A.oryzae-W.T. fed	Larvae
	53	10	1	A.oryzae-W.T. fed	Adult				53	10	1	A.oryzae-W.T. fed	Larvae
	54	10	1	A.oryzae-W.T. fed	Adult				54	10	1	A.oryzae-W.T. fed	Larvae
	55	10	1	A.oryzae-W.T. fed	Adult				55	10	1	A.oryzae-W.T. fed	Larvae
	56	10	1	A.oryzae-W.T. fed	Adult				56	10	1	A.oryzae-W.T. fed	Larvae
	57	10	1	A.oryzae-W.T. fed	Adult				57	10	1	A.oryzae-W.T. fed	Larvae
	58	10	1	A.oryzae-W.T. fed	Adult				58	10	1	A.oryzae-W.T. fed	Larvae
	59	10	1	A.oryzae-W.T. fed	Adult				59	10	1	A.oryzae-W.T. fed	Larvae
	60	10	1	A.oryzae-W.T. fed	Adult				60	10	1	A.oryzae-W.T. fed	Larvae
	61	10	1	A.oryzae-W.T. fed	Adult				61	10	1	A.oryzae-W.T. fed	Larvae
	62	10	1	A.oryzae-W.T. fed	Adult				62	10	1	A.oryzae-W.T. fed	Larvae
	63	10	1	A.oryzae-W.T. fed	Adult				63	10	1	A.oryzae-W.T. fed	Larvae
	64	10	1	A.oryzae-W.T. fed	Adult				64	10	1	A.oryzae-W.T. fed	Larvae
	65	10	1	A.oryzae-W.T. fed	Adult				65	10	1	A.oryzae-W.T. fed	Larvae
	66	10	1	A.oryzae-W.T. fed	Adult				66	10	1	A.oryzae-W.T. fed	Larvae
	67	10	1	A.oryzae-W.T. fed	Adult				67	10	1	A.oryzae-W.T. fed	Larvae
	68	10	1	A.oryzae-W.T. fed	Adult				68	10	1	A.oryzae-W.T. fed	Larvae
	69	10	1	A.oryzae-W.T. fed	Adult				69	10	1	A.oryzae-W.T. fed	Larvae
	70	10	1	A.oryzae-W.T. fed	Adult				70	10	1	A.oryzae-W.T. fed	Larvae
	71	10	1	A.oryzae-W.T. fed	Adult				71	10	1	A.oryzae-W.T. fed	Larvae
	72	10	1	A.oryzae-W.T. fed	Adult				72	10	1	A.oryzae-W.T. fed	Larvae
	73	10	1	A.oryzae-W.T. fed	Adult				73	10	1	A.oryzae-W.T. fed	Larvae
	74	10	1	A.oryzae-W.T. fed	Adult				74	10	1	A.oryzae-W.T. fed	Larvae
	75	10	1	A.oryzae-W.T. fed	Adult				75	10	1	A.oryzae-W.T. fed	Larvae
	76	10	1	A.oryzae-W.T. fed	Adult				76	10	1	A.oryzae-W.T. fed	Larvae
	77	10	1	A.oryzae-W.T. fed	Adult				77	10	1	A.oryzae-W.T. fed	Larvae
	78	10	1	A.oryzae-W.T. fed	Adult				78	10	1	A.oryzae-W.T. fed	Larvae
	79	10	1	A.oryzae-W.T. fed	Adult				79	10	1	A.oryzae-W.T. fed	Larvae
	80	10	1	A.oryzae-W.T. fed	Adult				80	10	1	A.oryzae-W.T. fed	Larvae
	81	10	1	A.oryzae-W.T. fed	Adult				81	10	1	A.oryzae-W.T. fed	Larvae
	82	10	1	A.oryzae-W.T. fed	Adult				82	10	1	A.oryzae-W.T. fed	Larvae
	83	10	1	A.oryzae-W.T. fed	Adult				83	10	1	A.oryzae-W.T. fed	Larvae
	84	10	1	A.oryzae-W.T. fed	Adult				84	10	1	A.oryzae-W.T. fed	Larvae
	85	10	1	A.oryzae-W.T. fed	Adult				85	10	1	A.oryzae-W.T. fed	Larvae
	86	10	1	A.oryzae-W.T. fed	Adult				86	10	1	A.oryzae-W.T. fed	Larvae
	87	10	1	A.oryzae-W.T. fed	Adult				87	10	1	A.oryzae-W.T. fed	Larvae
	88	10	1	A.oryzae-W.T. fed	Adult				88	10	1	A.oryzae-W.T. fed	Larvae
	89	10	1	A.oryzae-W.T. fed	Adult				89	10	1	A.oryzae-W.T. fed	Larvae
	90	2	2	A.oryzae-W.T. fed	Adult				90	10	1	A.oryzae-W.T. fed	Larvae
	91	5	2	A.oryzae-W.T. fed	Adult				91	2	2	A.oryzae-W.T. fed	Larvae
	92	6	2	A.oryzae-W.T. fed	Adult				92	5	2	A.oryzae-W.T. fed	Larvae
	93	8	2	A.oryzae-W.T. fed	Adult				93	6	2	A.oryzae-W.T. fed	Larvae
	94	9	2	A.oryzae-W.T. fed	Adult				94	9	2	A.oryzae-W.T. fed	Larvae
	95	9	2	A.oryzae-W.T. fed	Adult				95	9	2	A.oryzae-W.T. fed	Larvae
	96	10	2	A.oryzae-W.T. fed	Adult				96	10	2	A.oryzae-W.T. fed	Larvae
	97	10	2	A.oryzae-W.T. fed	Adult				97	10	2	A.oryzae-W.T. fed	Larvae
	98	10	2	A.oryzae-W.T. fed	Adult				98	10	2	A.oryzae-W.T. fed	Larvae
	99	10	2	A.oryzae-W.T. fed	Adult				99	10	2	A.oryzae-W.T. fed	Larvae
	100	10	2	A.oryzae-W.T. fed	Adult				100	10	2	A.oryzae-W.T. fed	Larvae
	101	10	1	A.oryzae-R fed	Adult				101	10	1	A.oryzae-R fed	Larvae
	102	10	1	A.oryzae-R fed	Adult				102	10	1	A.oryzae-R fed	Larvae
	103	10	1	A.oryzae-R fed	Adult				103	10	1	A.oryzae-R fed	Larvae
	104	10	1	A.oryzae-R fed	Adult				104	10	1	A.oryzae-R fed	Larvae
	105	10	1	A.oryzae-R fed	Adult				105	10	1	A.oryzae-R fed	Larvae
	106	10	1	A.oryzae-R fed	Adult				106	10	1	A.oryzae-R fed	Larvae
	107	10	1	A.oryzae-R fed	Adult				107	10	1	A.oryzae-R fed	Larvae
	108	10	1	A.oryzae-R fed	Adult				108	10	1	A.oryzae-R fed	Larvae
	109	10	1	A.oryzae-R fed	Adult				109	10	1	A.oryzae-R fed	Larvae
	110	10	1	A.oryzae-R fed	Adult				110	10	1	A.oryzae-R fed	Larvae
	111	10	1	A.oryzae-R fed	Adult				111	10	1	A.oryzae-R fed	Larvae
	112	10	1	A.oryzae-R fed	Adult				112	10	1	A.oryzae-R fed	Larvae
	113	10	1	A.oryzae-R fed	Adult				113	10	1	A.oryzae-R fed	Larvae
	114	10	1	A.oryzae-R fed	Adult				114	10	1	A.oryzae-R fed	Larvae
	115	10	1	A.oryzae-R fed	Adult				115	10	1	A.oryzae-R fed	Larvae
	116	10	1	A.oryzae-R fed	Adult				116	10	1	A.oryzae-R fed	Larvae
	117	10	1	A.oryzae-R fed	Adult				117	10	1	A.oryzae-R fed	Larvae
	118	10	1	A.oryzae-R fed	Adult				118	10	1	A.oryzae-R fed	Larvae
	119	10	1	A.oryzae-R fed	Adult				119	10	1	A.oryzae-R fed	Larvae
	120	10	1	A.oryzae-R fed	Adult				120	10	1	A.oryzae-R fed	Larvae
	121	10	1	A.oryzae-R fed	Adult				121	10	1	A.oryzae-R fed	Larvae
	122	10	1	A.oryzae-R fed	Adult				122	10	1	A.oryzae-R fed	Larvae
	123	10	1	A.oryzae-R fed	Adult				123	10	1	A.oryzae-R fed	Larvae
	124	10	1	A.oryzae-R fed	Adult				124	10	1	A.oryzae-R fed	Larvae
	125	10	1	A.oryzae-R fed	Adult				125	10	1	A.oryzae-R fed	Larvae
	126	10	1	A.oryzae-R fed	Adult				126	10	1	A.oryzae-R fed	Larvae
	127	10	1	A.oryzae-R fed	Adult				127	10	1	A.oryzae-R fed	Larvae
	128	10	1	A.oryzae-R fed	Adult				128	10	1	A.oryzae-R fed	Larvae
	129	10	1	A.oryzae-R fed	Adult				129	10	1	A.oryzae-R fed	Larvae
	130	10	1	A.oryzae-R fed	Adult				130	10	1	A.oryzae-R fed	Larvae
	131	10	1	A.oryzae-R fed	Adult				131	10	1	A.oryzae-R fed	Larvae
	132	10	1	A.oryzae-R fed	Adult				132	10	1	A.oryzae-R fed	Larvae
	133	10	1	A.oryzae-R fed	Adult				133	10	1	A.oryzae-R fed	Larvae
	134	10	1	A.oryzae-R fed	Adult				134	10	1	A.oryzae-R fed	Larvae
	135	10	1	A.oryzae-R fed	Adult				135	10	1	A.oryzae-R fed	Larvae
	136	10	1	A.oryzae-R fed	Adult				136	10	1	A.oryzae-R fed	Larvae
	137	5	2	A.oryzae-R fed	Adult				137	10	1	A.oryzae-R fed	Larvae
	138	5	2	A.oryzae-R fed	Adult				138	10	1	A.oryzae-R fed	Larvae
	139	5	2	A.oryzae-R fed	Adult				139	10	1	A.oryzae-R fed	Larvae
	140	7	2	A.oryzae-R fed	Adult				140	10	1	A.oryzae-R fed	Larvae
	141	7	2	A.oryzae-R fed	Adult				141	10	1	A.oryzae-R fed	Larvae
	142	8	2	A.oryzae-R fed	Adult				142	10	1	A.oryzae-R fed	Larvae
	143	8	2	A.oryzae-R fed	Adult				143	4	2	A.oryzae-R fed	Larvae
	144	8	2	A.oryzae-R fed	Adult				144	4	2	A.oryzae-R fed	Larvae
	145	8	2	A.oryzae-R fed	Adult				145	4	2	A.oryzae-R fed	Larvae
	146	9	2	A.oryzae-R fed	Adult				146	7	2	A.oryzae-R fed	Larvae
	147	9	2	A.oryzae-R fed	Adult				147	8	2	A.oryzae-R fed	Larvae
	148	10	2	A.oryzae-R fed	Adult				148	10	2	A.oryzae-R fed	Larvae
	149	10	2	A.oryzae-R fed	Adult				149	10	2	A.oryzae-R fed	Larvae
	150	10	2	A.oryzae-R fed	Adult				150	10	2	A.oryzae-R fed	Larvae
	1	10	1	N- control	Adult	Experiment 3			1	10	1	N- control	Larvae	Experiment 3
	2	10	1	N- control	Adult				2	10	1	N- control	Larvae
	3	10	1	N- control	Adult				3	10	1	N- control	Larvae
	4	10	1	N- control	Adult				4	10	1	N- control	Larvae
	5	10	1	N- control	Adult				5	10	1	N- control	Larvae
	6	10	1	N- control	Adult				6	10	1	N- control	Larvae
	7	10	1	N- control	Adult				7	10	1	N- control	Larvae
	8	10	1	N- control	Adult				8	10	1	N- control	Larvae
	9	10	1	N- control	Adult				9	10	1	N- control	Larvae
	10	10	1	N- control	Adult				10	10	1	N- control	Larvae
	11	10	1	N- control	Adult				11	10	1	N- control	Larvae
	12	10	1	N- control	Adult				12	10	1	N- control	Larvae
	13	10	1	N- control	Adult				13	10	1	N- control	Larvae
	14	10	1	N- control	Adult				14	10	1	N- control	Larvae
	15	10	1	N- control	Adult				15	10	1	N- control	Larvae
	16	10	1	N- control	Adult				16	10	1	N- control	Larvae
	17	10	1	N- control	Adult				17	10	1	N- control	Larvae
	18	10	1	N- control	Adult				18	10	1	N- control	Larvae
	19	10	1	N- control	Adult				19	10	1	N- control	Larvae
	20	10	1	N- control	Adult				20	10	1	N- control	Larvae
	21	10	1	N- control	Adult				21	10	1	N- control	Larvae
	22	10	1	N- control	Adult				22	10	1	N- control	Larvae
	23	10	1	N- control	Adult				23	10	1	N- control	Larvae
	24	10	1	N- control	Adult				24	10	1	N- control	Larvae
	25	10	1	N- control	Adult				25	10	1	N- control	Larvae
	26	10	1	N- control	Adult				26	10	1	N- control	Larvae
	27	10	1	N- control	Adult				27	10	1	N- control	Larvae
	28	10	1	N- control	Adult				28	10	1	N- control	Larvae
	29	10	1	N- control	Adult				29	10	1	N- control	Larvae
	30	10	1	N- control	Adult				30	10	1	N- control	Larvae
	31	10	1	N- control	Adult				31	10	1	N- control	Larvae
	32	10	1	N- control	Adult				32	10	1	N- control	Larvae
	33	10	1	N- control	Adult				33	10	1	N- control	Larvae
	34	10	1	N- control	Adult				34	10	1	N- control	Larvae
	35	10	1	N- control	Adult				35	10	1	N- control	Larvae
	36	10	1	N- control	Adult				36	10	1	N- control	Larvae
	37	10	1	N- control	Adult				37	10	1	N- control	Larvae
	38	10	1	N- control	Adult				38	10	1	N- control	Larvae
	39	10	1	N- control	Adult				39	10	1	N- control	Larvae
	40	10	1	N- control	Adult				40	10	1	N- control	Larvae
	41	4	2	N- control	Adult				41	10	1	N- control	Larvae
	42	5	2	N- control	Adult				42	10	1	N- control	Larvae
	43	6	2	N- control	Adult				43	10	1	N- control	Larvae
	44	6	2	N- control	Adult				44	4	2	N- control	Larvae
	45	7	2	N- control	Adult				45	5	2	N- control	Larvae
	46	8	2	N- control	Adult				46	6	2	N- control	Larvae
	47	9	2	N- control	Adult				47	6	2	N- control	Larvae
	48	10	2	N- control	Adult				48	7	2	N- control	Larvae
	49	10	2	N- control	Adult				49	8	2	N- control	Larvae
	50	10	2	N- control	Adult				50	10	2	N- control	Larvae
	51	10	1	A.oryzae-W.T. fed	Adult				51	10	1	A.oryzae-W.T. fed	Larvae
	52	10	1	A.oryzae-W.T. fed	Adult				52	10	1	A.oryzae-W.T. fed	Larvae
	53	10	1	A.oryzae-W.T. fed	Adult				53	10	1	A.oryzae-W.T. fed	Larvae
	54	10	1	A.oryzae-W.T. fed	Adult				54	10	1	A.oryzae-W.T. fed	Larvae
	55	10	1	A.oryzae-W.T. fed	Adult				55	10	1	A.oryzae-W.T. fed	Larvae
	56	10	1	A.oryzae-W.T. fed	Adult				56	10	1	A.oryzae-W.T. fed	Larvae
	57	10	1	A.oryzae-W.T. fed	Adult				57	10	1	A.oryzae-W.T. fed	Larvae
	58	10	1	A.oryzae-W.T. fed	Adult				58	10	1	A.oryzae-W.T. fed	Larvae
	59	10	1	A.oryzae-W.T. fed	Adult				59	10	1	A.oryzae-W.T. fed	Larvae
	60	10	1	A.oryzae-W.T. fed	Adult				60	10	1	A.oryzae-W.T. fed	Larvae
	61	10	1	A.oryzae-W.T. fed	Adult				61	10	1	A.oryzae-W.T. fed	Larvae
	62	10	1	A.oryzae-W.T. fed	Adult				62	10	1	A.oryzae-W.T. fed	Larvae
	63	10	1	A.oryzae-W.T. fed	Adult				63	10	1	A.oryzae-W.T. fed	Larvae
	64	10	1	A.oryzae-W.T. fed	Adult				64	10	1	A.oryzae-W.T. fed	Larvae
	65	10	1	A.oryzae-W.T. fed	Adult				65	10	1	A.oryzae-W.T. fed	Larvae
	66	10	1	A.oryzae-W.T. fed	Adult				66	10	1	A.oryzae-W.T. fed	Larvae
	67	10	1	A.oryzae-W.T. fed	Adult				67	10	1	A.oryzae-W.T. fed	Larvae
	68	10	1	A.oryzae-W.T. fed	Adult				68	10	1	A.oryzae-W.T. fed	Larvae
	69	10	1	A.oryzae-W.T. fed	Adult				69	10	1	A.oryzae-W.T. fed	Larvae
	70	10	1	A.oryzae-W.T. fed	Adult				70	10	1	A.oryzae-W.T. fed	Larvae
	71	10	1	A.oryzae-W.T. fed	Adult				71	10	1	A.oryzae-W.T. fed	Larvae
	72	10	1	A.oryzae-W.T. fed	Adult				72	10	1	A.oryzae-W.T. fed	Larvae
	73	10	1	A.oryzae-W.T. fed	Adult				73	10	1	A.oryzae-W.T. fed	Larvae
	74	10	1	A.oryzae-W.T. fed	Adult				74	10	1	A.oryzae-W.T. fed	Larvae
	75	10	1	A.oryzae-W.T. fed	Adult				75	10	1	A.oryzae-W.T. fed	Larvae
	76	10	1	A.oryzae-W.T. fed	Adult				76	10	1	A.oryzae-W.T. fed	Larvae
	77	10	1	A.oryzae-W.T. fed	Adult				77	10	1	A.oryzae-W.T. fed	Larvae
	78	10	1	A.oryzae-W.T. fed	Adult				78	10	1	A.oryzae-W.T. fed	Larvae
	79	10	1	A.oryzae-W.T. fed	Adult				79	10	1	A.oryzae-W.T. fed	Larvae
	80	10	1	A.oryzae-W.T. fed	Adult				80	10	1	A.oryzae-W.T. fed	Larvae
	81	10	1	A.oryzae-W.T. fed	Adult				81	10	1	A.oryzae-W.T. fed	Larvae
	82	10	1	A.oryzae-W.T. fed	Adult				82	10	1	A.oryzae-W.T. fed	Larvae
	83	10	1	A.oryzae-W.T. fed	Adult				83	10	1	A.oryzae-W.T. fed	Larvae
	84	10	1	A.oryzae-W.T. fed	Adult				84	10	1	A.oryzae-W.T. fed	Larvae
	85	10	1	A.oryzae-W.T. fed	Adult				85	10	1	A.oryzae-W.T. fed	Larvae
	86	10	1	A.oryzae-W.T. fed	Adult				86	10	1	A.oryzae-W.T. fed	Larvae
	87	10	1	A.oryzae-W.T. fed	Adult				87	10	1	A.oryzae-W.T. fed	Larvae
	88	2	2	A.oryzae-W.T. fed	Adult				88	10	1	A.oryzae-W.T. fed	Larvae
	89	2	2	A.oryzae-W.T. fed	Adult				89	10	1	A.oryzae-W.T. fed	Larvae
	90	4	2	A.oryzae-W.T. fed	Adult				90	10	1	A.oryzae-W.T. fed	Larvae
	91	5	2	A.oryzae-W.T. fed	Adult				91	10	1	A.oryzae-W.T. fed	Larvae
	92	6	2	A.oryzae-W.T. fed	Adult				92	10	1	A.oryzae-W.T. fed	Larvae
	93	7	2	A.oryzae-W.T. fed	Adult				93	10	1	A.oryzae-W.T. fed	Larvae
	94	8	2	A.oryzae-W.T. fed	Adult				94	10	1	A.oryzae-W.T. fed	Larvae
	95	9	2	A.oryzae-W.T. fed	Adult				95	10	1	A.oryzae-W.T. fed	Larvae
	96	9	2	A.oryzae-W.T. fed	Adult				96	2	2	A.oryzae-W.T. fed	Larvae
	97	9	2	A.oryzae-W.T. fed	Adult				97	2	2	A.oryzae-W.T. fed	Larvae
	98	10	2	A.oryzae-W.T. fed	Adult				98	4	2	A.oryzae-W.T. fed	Larvae
	99	10	2	A.oryzae-W.T. fed	Adult				99	5	2	A.oryzae-W.T. fed	Larvae
	100	10	2	A.oryzae-W.T. fed	Adult				100	7	2	A.oryzae-W.T. fed	Larvae
	101	10	1	A.oryzae-R fed	Adult				101	10	1	A.oryzae-R fed	Larvae
	102	10	1	A.oryzae-R fed	Adult				102	10	1	A.oryzae-R fed	Larvae
	103	10	1	A.oryzae-R fed	Adult				103	10	1	A.oryzae-R fed	Larvae
	104	10	1	A.oryzae-R fed	Adult				104	10	1	A.oryzae-R fed	Larvae
	105	10	1	A.oryzae-R fed	Adult				105	10	1	A.oryzae-R fed	Larvae
	106	10	1	A.oryzae-R fed	Adult				106	10	1	A.oryzae-R fed	Larvae
	107	10	1	A.oryzae-R fed	Adult				107	10	1	A.oryzae-R fed	Larvae
	108	10	1	A.oryzae-R fed	Adult				108	10	1	A.oryzae-R fed	Larvae
	109	10	1	A.oryzae-R fed	Adult				109	10	1	A.oryzae-R fed	Larvae
	110	10	1	A.oryzae-R fed	Adult				110	10	1	A.oryzae-R fed	Larvae
	111	10	1	A.oryzae-R fed	Adult				111	10	1	A.oryzae-R fed	Larvae
	112	10	1	A.oryzae-R fed	Adult				112	10	1	A.oryzae-R fed	Larvae
	113	10	1	A.oryzae-R fed	Adult				113	10	1	A.oryzae-R fed	Larvae
	114	10	1	A.oryzae-R fed	Adult				114	10	1	A.oryzae-R fed	Larvae
	115	10	1	A.oryzae-R fed	Adult				115	10	1	A.oryzae-R fed	Larvae
	116	10	1	A.oryzae-R fed	Adult				116	10	1	A.oryzae-R fed	Larvae
	117	10	1	A.oryzae-R fed	Adult				117	10	1	A.oryzae-R fed	Larvae
	118	10	1	A.oryzae-R fed	Adult				118	10	1	A.oryzae-R fed	Larvae
	119	10	1	A.oryzae-R fed	Adult				119	10	1	A.oryzae-R fed	Larvae
	120	10	1	A.oryzae-R fed	Adult				120	10	1	A.oryzae-R fed	Larvae
	121	10	1	A.oryzae-R fed	Adult				121	10	1	A.oryzae-R fed	Larvae
	122	10	1	A.oryzae-R fed	Adult				122	10	1	A.oryzae-R fed	Larvae
	123	10	1	A.oryzae-R fed	Adult				123	10	1	A.oryzae-R fed	Larvae
	124	10	1	A.oryzae-R fed	Adult				124	10	1	A.oryzae-R fed	Larvae
	125	10	1	A.oryzae-R fed	Adult				125	10	1	A.oryzae-R fed	Larvae
	126	10	1	A.oryzae-R fed	Adult				126	10	1	A.oryzae-R fed	Larvae
	127	10	1	A.oryzae-R fed	Adult				127	10	1	A.oryzae-R fed	Larvae
	128	10	1	A.oryzae-R fed	Adult				128	10	1	A.oryzae-R fed	Larvae
	129	10	1	A.oryzae-R fed	Adult				129	10	1	A.oryzae-R fed	Larvae
	130	10	1	A.oryzae-R fed	Adult				130	10	1	A.oryzae-R fed	Larvae
	131	10	1	A.oryzae-R fed	Adult				131	10	1	A.oryzae-R fed	Larvae
	132	10	1	A.oryzae-R fed	Adult				132	10	1	A.oryzae-R fed	Larvae
	133	10	1	A.oryzae-R fed	Adult				133	10	1	A.oryzae-R fed	Larvae
	134	10	1	A.oryzae-R fed	Adult				134	10	1	A.oryzae-R fed	Larvae
	135	10	1	A.oryzae-R fed	Adult				135	10	1	A.oryzae-R fed	Larvae
	136	10	1	A.oryzae-R fed	Adult				136	10	1	A.oryzae-R fed	Larvae
	137	10	1	A.oryzae-R fed	Adult				137	10	1	A.oryzae-R fed	Larvae
	138	10	1	A.oryzae-R fed	Adult				138	10	1	A.oryzae-R fed	Larvae
	139	2	2	A.oryzae-R fed	Adult				139	10	1	A.oryzae-R fed	Larvae
	140	2	2	A.oryzae-R fed	Adult				140	10	1	A.oryzae-R fed	Larvae
	141	4	2	A.oryzae-R fed	Adult				141	2	2	A.oryzae-R fed	Larvae
	142	6	2	A.oryzae-R fed	Adult				142	2	2	A.oryzae-R fed	Larvae
	143	8	2	A.oryzae-R fed	Adult				143	3	2	A.oryzae-R fed	Larvae
	144	9	2	A.oryzae-R fed	Adult				144	6	2	A.oryzae-R fed	Larvae
	145	9	2	A.oryzae-R fed	Adult				145	8	2	A.oryzae-R fed	Larvae
	146	9	2	A.oryzae-R fed	Adult				146	9	2	A.oryzae-R fed	Larvae
	147	9	2	A.oryzae-R fed	Adult				147	9	2	A.oryzae-R fed	Larvae
	148	10	2	A.oryzae-R fed	Adult				148	10	2	A.oryzae-R fed	Larvae
	149	10	2	A.oryzae-R fed	Adult				149	10	2	A.oryzae-R fed	Larvae
	150	10	2	A.oryzae-R fed	Adult				150	10	2	A.oryzae-R fed	Larvae
	Figure 8 Data
	Negative control			A. oryzae. W.T.			A. oryzae -R
	Experiment. 1	Experiment. 2	Experiment. 3	Experiment. 1	Experiment. 2	Experiment. 3	Experiment. 1	Experiment. 2	Experiment. 3
	43	47	45	43	44	48	45	44	45		Blood fed
	7	3	5	7	6	2	5	6	5		No- blood fed
	50	50	50	50	50	50	50	50	50
	Negative control			A. oryzae. W.T.			A. oryzae -R
	Experiment. 1	Experiment. 2	Experiment. 3	Experiment. 1	Experiment. 2	Experiment. 3	Experiment. 1	Experiment. 2	Experiment. 3
	86	94	90	86	88	96	90	88	90		Blood fed
	14	6	10	14	12	4	10	12	10		No- blood fed
	Figure 9 data
	Negative control			A. oryzae- W.T.			A. oryzae -R
	Experiment. 1	Experiment. 2	Experiment. 3	Experiment. 1	Experiment. 2	Experiment. 3	Experiment. 1	Experiment. 2	Experiment. 3
	111	125	99	23	36	41	99	99	114
	109	100	124	127	93	130	135	122	114
	34	7	63	25	128	126	63	25	121
	132	97	148	119	49	32	153	115	14
	151	87	89	51	83	37	9	51	15
	51	7	14	109	121	102	125	106	103
	116	114	128	121	91	136	121	105	12
	76	21	104	122	100	87	112	56	114
	106	123	107	76	31	8	99	87	118
	122	18	91	99	92	114	103	63	126
	99	18	84	65	99	138	96	65	116
	12	117	109	99	98	126	111	99	48
	111	89	34	12	117	129	34	12	11
	98	87	126	87	94	48	114	87	109
	85	82	126	127	80	11	126	54	152
	93	98	108	29	70	139	108	15	104
	54	100	0	75	71	74	113	9	91
	0	12	86	75	109	111	126	102	43
	99	87	117	73	54	16	87	62	98
	15	59	115	17	93	128	54	17	16
	132	129	126	120	128	91	98	87	126
	119	116	152	199	108	84	85	82	126
	98	85	39	129	119	109	93	98	108
	93	115	127	118	89	15	54	100	0
	117	79	89	9	81	119	0	12	86
	117	93	75	80	80	126	99	87	117
	128	54	82	93	98	108	15	59	115
	163	120	100	54	106	2	132	129	126
	32	9	18	0	12	124	119	116	152
	72	64	39	143	87	101	98	85	39
	Negative control			A. oryzae- W.T.			A. oryzae -R
	Experiment. 1	Experiment. 2	Experiment. 3	Experiment. 1	Experiment. 2	Experiment. 3	Experiment. 1	Experiment. 2	Experiment. 3
	91	77	99	14	25	32	63	75	84
	76	82	84	104	74	88	119	115	96
	25	4	38	20	102	98	38	15	97
	108	78	130	86	25	24	153	101	13
	84	50	57	33	55	29	8	36	15
	34	6	11	74	82	84	100	104	78
	74	75	105	75	51	103	97	84	9
	42	13	85	88	76	52	81	29	84
	64	93	77	62	27	6	63	57	90
	105	14	49	55	59	64	88	55	103
	89	17	47	61	93	113	59	55	88
	8	77	83	79	80	108	80	75	29
	95	78	31	10	91	93	28	11	8
	82	80	118	50	60	29	84	75	76
	70	82	113	102	58	9	103	37	149
	54	86	67	24	69	111	76	12	71
	30	64	0	66	54	67	81	5	82
	0	11	72	64	78	102	103	92	38
	79	70	115	31	39	13	49	36	63
	12	46	106	11	58	125	51	14	13
	76	82	76	101	120	80	63	57	103
	117	104	125	147	60	44	46	51	53
	80	83	38	95	86	96	56	72	78
	82	87	114	71	44	6	45	78	0
	101	73	82	7	74	100	0	12	48
	51	69	63	72	66	113	53	59	54
	82	33	80	89	94	95	15	39	85
	137	113	100	31	83	2	113	129	103
	24	5	10	0	10	89	93	104	103
	39	33	26	131	85	93	43	48	23
	Negative control			A. oryzae- W.T.			A. oryzae -R
	Experiment. 1	Experiment. 2	Experiment. 3	Experiment. 1	Experiment. 2	Experiment. 3	Experiment. 1	Experiment. 2	Experiment. 3
	81.982	61.6	100	60.8696	69.4444	78.0488	63.6364	75.7576	73.6842
	69.7248	82	67.7419	81.8898	79.5699	67.6923	88.1481	94.2623	84.2105
	73.5294	57.1429	60.3175	80	79.6875	77.7778	60.3175	60	80.1653
	81.8182	80.4124	87.8378	72.2689	51.0204	75	100	87.8261	92.8571
	55.6291	57.4713	64.0449	64.7059	66.2651	78.3784	88.8889	70.5882	100
	66.6667	85.7143	78.5714	67.8899	67.7686	82.3529	80	98.1132	75.7282
	63.7931	65.7895	82.0312	61.9835	56.044	75.7353	80.1653	80	75
	55.2632	61.9048	81.7308	72.1311	76	59.7701	72.3214	51.7857	73.6842
	60.3774	75.6098	71.9626	81.5789	87.0968	75	63.6364	65.5172	76.2712
	86.0656	77.7778	53.8462	55.5556	64.1304	56.1404	85.4369	87.3016	81.746
	89.899	94.4444	55.9524	93.8462	93.9394	81.8841	61.4583	84.6154	75.8621
	66.6667	65.812	76.1468	79.798	81.6327	85.7143	72.0721	75.7576	60.4167
	85.5856	87.6404	91.1765	83.3333	77.7778	72.093	82.3529	91.6667	72.7273
	83.6735	91.954	93.6508	57.4713	63.8298	60.4167	73.6842	86.2069	69.7248
	82.3529	100	89.6825	80.315	72.5	81.8182	81.746	68.5185	98.0263
	58.0645	87.7551	62.037	82.7586	98.5714	79.8561	70.3704	80	68.2692
	55.5556	64	0	88	76.0563	90.5405	71.6814	55.5556	90.1099
	0	91.6667	83.7209	85.3333	71.5596	91.8919	81.746	90.1961	88.3721
	79.798	80.4598	98.2906	42.4658	72.2222	81.25	56.3218	58.0645	64.2857
	80	77.9661	92.1739	64.7059	62.3656	97.6562	94.4444	82.3529	81.25
	57.5758	63.5659	60.3175	84.1667	93.75	87.9121	64.2857	65.5172	81.746
	98.3193	89.6552	82.2368	73.8693	55.5556	52.381	54.1176	62.1951	42.0635
	81.6327	97.6471	97.4359	73.6434	72.2689	88.0734	60.2151	73.4694	72.2222
	88.172	75.6522	89.7638	60.1695	49.4382	40	83.3333	78	0
	86.3248	92.4051	92.1348	77.7778	91.358	84.0336	0	100	55.814
	43.5897	74.1935	84	90	82.5	89.6825	53.5354	67.8161	46.1538
	64.0625	61.1111	97.561	95.6989	95.9184	87.963	100	66.1017	73.913
	84.0491	94.1667	100	57.4074	78.3019	100	85.6061	100	81.746
	75	55.5556	55.5556	0	83.3333	71.7742	78.1513	89.6552	67.7632
	54.1667	51.5625	66.6667	91.6084	97.7011	92.0792	43.8776	56.4706	58.9744
	Figure 10 Data
	Negative control			A. oryzae- W.T.			A. oryzae- RE			A. oryzae- RM			A. oryzae- RE+ RM= R
	Experiment. 1	Experiment. 2	Experiment. 3	Experiment. 1	Experiment. 2	Experiment. 3	Experiment. 1	Experiment. 2	Experiment. 3	Experiment. 1	Experiment. 2	Experiment. 3	Experiment. 1	Experiment. 2	Experiment. 3
	128	174	99	99	36	99	6	15	21	25	26	11	10	4	6
	102	150	135	135	93	132	13	14	16	134	15	0	2	2	0
	21	141	63	25	157	126	24	10	21	24	29	7	107	7	2
	135	69	153	153	49	32	2	22	0	19	2	4	4	5	4
	147	87	89	51	83	132	95	12	17	0	32	0	5	0	3
	121	7	146	146	155	102	12	30	67	22	57	11	9	99	20
	159	114	152	152	143	136	30	0	11	27	4	29	7	4	9
	95	21	136	136	100	87	0	20	0	16	20	12	84	9	69
	106	123	152	87	31	142	16	103	89	2	3	19	3	3	7
	122	18	134	142	105	114	12	24	9	15	129	9	12	78	6
	9	150	96	65	99	138	16	19	32	3	25	31	4	7	27
	136	123	111	99	143	126	24	0	29	15	5	9	3	7	5
	111	108	34	12	149	146	9	73	99	21	9	13	57	5	2
	109	102	145	87	94	48	2	12	22	42	13	43	10	5	7
	106	114	126	126	80	11	65	30	36	13	29	99	2	2	9
	100	114	108	155	141	139	12	42	16	0	12	36	3	6	46
	54	121	135	132	156	152	11	28	61	9	19	8	1	3	0
	145	142	126	102	118	147	32	17	14	17	18	17	5	110	109
	137	120	153	136	99	91	0	21	12	0	7	6	3	4	7
	15	137	132	17	138	156	25	27	29	19	28	5	12	6	3
	147	148	146	148	31	60	57	10	15	6	7	31	3	4	6
	56	142	152	114	102	104	25	8	38	15	21	27	2	2	6
	51	28	136	138	144	149	10	31	16	25	0	36	7	0	3
	49	150	153	126	140	135	41	19	12	5	15	25	2	4	5
	104	128	129	143	96	99	4	11	4	24	21	4	5	5	31
	149	146	138	49	141	132	26	6	0	6	4	17	4	5	0
	135	144	87	99	131	140	21	20	9	9	19	0	5	0	0
	99	132	93	153	129	41	30	32	6	16	18	22	28	1	5
	132	108	92	128	146	137	2	21	9	7	0	31	3	2	8
	116	142	126	123	152	148	43	12	7	27	9	9	1	4	11
